# Supplementary material for: Transcriptomic analysis of Staphylococcus xylosus in the presence of nitrate and nitrite in meat reveals its response to nitrosative stress
Source: Front Microbiol. 2014 Dec 15;5:691. doi: 10.3389/fmicb.2014.00691 (PMC4266091; doi:10.3389/fmicb.2014.00691)
Supplement: Supplementary file 3 [file DataSheet1.XLSX]

## Sheet: Feuil1
Title: Transcriptomic analysis of Staphylococcus xylosus in the presence of nitrate and nitrite in meat reveals its response to nitrosative stress
Supplementary Table 2. Total genes of Staphylococcus xylosus differentially expressed over time in meat in the presence of nitrate and nitrite.
					24 hours of incubation			72 hours of incubation
Prot ID	Gene ID	Gene name	Protein	COG distribution	Mean ratio	% of probes	Standard deviation	Mean ratio	% of probes	Standard deviation
SC#1012	SXYL_00783		Co Zn Cd efflux system component	C				1.85	77.7778	0.206882
SC#102	SXYL_00417		Aldehyde dehydrogenase	C				1.56833	66.6667	0.0851861
SC#110	SXYL_00425		Na+ H+ exchanger	C	0.621429	77.7778	0.0823465
SC#1100	SXYL_00895		Nitroreductase family protein	C				1.845	100	0.171714
SC#1124	SXYL_00917		Aldehyde dehydrogenase	C				1.47375	80	0.0465794
SC#1200	SXYL_01024	pflB	Formate acetyltransferase	C				0.33	80	0.029761
SC#13	SXYL_00327	copA	Copper-exporting P-type ATPase A	C				2.175	80	0.190113
SC#1504	SXYL_01355	proC	Pyrroline-5-carboxylate reductase	C	1.49143	70	0.0177281
SC#1617	SXYL_01470		Acylphosphatase	C	1.5825	100	0.0485627
SC#1726	SXYL_01576	glpD	Aerobic glycerol-3-phosphate dehydrogenase	C				0.614286	70	0.0335942
SC#1736	SXYL_01586	miaB	tRNA-2-methylthio-N(6)-dimethylallyladenosine synthase	C	0.624286	70	0.0161835	0.735	20	0.0636396
SC#1935	SXYL_01814		Putative glycerophosphoryl diester phosphodiesterase	C	2.136	100	0.202715	0.76	20	0
SC#1996	SXYL_01876	qoxB	Probable quinol oxidase subunit 1	C				0.613333	90	0.0122474
SC#2135	SXYL_02021		Nitroreductase family protein	C	2.08833	85.7143	0.195389
SC#2330	SXYL_02220	mnhG2	Putative antiporter subunit G2	C	0.59	100	0.0209762
SC#2331	SXYL_02221	mnhF2	Putative antiporter subunit F2	C	0.51	75	0.0173205
SC#2332	SXYL_02222	mnhE2	Putative antiporter subunit E2	C	0.463333	75	0.0057735
SC#2333	SXYL_02223	mnhD2	Putative antiporter subunit D2	C	0.50125	80	0.0279987
SC#2336	SXYL_02226	mnhA2	Putative antiporter subunit A2	C	0.587	100	0.0188856	1.28	10
SC#2440	SXYL_02331	araB2	Ribulokinase	C	1.655	22.2222	0.0353553	0.517143	77.7778	0.00755929
SC#2558	SXYL_00830	atpD	ATP synthase subunit beta	C	0.722857	70	0.0623737
SC#2604	SXYL_00512		Putative cation efflux family protein	C	0.61625	80	0.0698851	0.647143	70	0.0256348
SC#2777	SXYL_01775		Bacteriophage replication protein, DnaD/DnaB domain	C	0.472	83.3333	0.0715542
SC#49	SXYL_00363	nhaC	Na+/H+ antiporter NhaC	C	1.99	90	0.358922	2.22625	80	0.410642
SC#577	SXYL_00124	araD	L-ribulose-5-phosphate 4-epimerase	C				0.44375	88.8889	0.0831414
SC#578	SXYL_00125	araA	L-arabinose isomerase	C				0.438889	90	0.0575423
SC#579	SXYL_00126	araT	Arabinose-proton symporter	C				0.602222	100	0.10232
SC#596	SXYL_00181	ugpQ	Glycerophosphoryl diester phosphodiesterase	C	2.13889	100	0.176667
SC#624	SXYL_00276	ldh2	Lactate dehydrogenase	C	0.76	10		0.564	100	0.0685079
SC#826	SXYL_00577		L-lactate permease	C	0.235714	70	0.0320713
SC#857	SXYL_00607	araB1	Ribulokinase	C	2.00556	90	0.121461	1.56	20	0
SC#874	SXYL_00623		Putative Na+ H+ antiporter	C	0.454444	90	0.0235112	0.28	90	0.031225
SC#884	SXYL_00633		Putative formate/nitrite transporter	C	0.548	100	0.052873	0.513333	60	0.070899
SC#922	SXYL_00670	fdhD	Protein FdhD homolog	C	2.0425	88.8889	0.0834523	1.595	22.2222	0.0212132
SC#96	SXYL_00410		Putative NAD(P)H nitroreductase	C	1.93833	75	0.107036
SC#1512	SXYL_01363	scpB	Segregation and condensation protein B	D	0.674	100	0.0114018
SC#10	SXYL_00324		Putative aminotransferase	E				0.435556	90	0.0850163
SC#1074	SXYL_00868	leuD	3-isopropylmalate dehydratase small subunit	E	0.22	100	0.0141421	0.265	100	0.0636396
SC#1075	SXYL_00869	leuC	3-isopropylmalate dehydratase large subunit	E	0.22375	80	0.0130247	0.22375	80	0.0250357
SC#1076	SXYL_00870	leuB	3-isopropylmalate dehydrogenase	E	0.217143	77.7778	0.0138013	0.185714	77.7778	0.0276026
SC#1077	SXYL_00871	leuA	2-isopropylmalate synthase	E	0.21125	80	0.0155265	0.18125	80	0.0318198
SC#1078	SXYL_00872	ilvC	Ketol-acid reductoisomerase	E	0.208889	90	0.0105409	0.156667	90	0.0111803
SC#1080	SXYL_00874	ilvB	Acetolactate synthase	E	0.3025	80	0.0128174	0.19	80	0.0232993
SC#1081	SXYL_00875	ilvD1	Dihydroxy-acid dehydratase	E	0.303333	60	0.0163299	0.237	100	0.0205751
SC#1129	SXYL_00922	pheA	Prephenate dehydratase	E				0.608333	66.6667	0.0426224
SC#1257	SXYL_01095		Glycine/betaine ABC transporter substrate-binding protein	E	0.594286	100	0.0325869
SC#1292	SXYL_01128		DAHP synthetase-chorismate mutase	E	1.56	44.4444	0.167531	0.455556	100	0.0632675
SC#1311	SXYL_01148		Putative cysteine desulfurase	E	0.63	90	0.0165831
SC#1346	SXYL_01184	lysP	Lysine-specific permease	E	0.40875	80	0.0258775
SC#1403	SXYL_01247		U32 family peptidase	E	0.60875	80	0.0241646
SC#1404	SXYL_01248		U32 family peptidase	E	0.578571	70	0.0167616
SC#1416	SXYL_01261	aroE	Shikimate dehydrogenase	E	0.645556	90	0.0166667	1.3	20	0.0141421
SC#1469	SXYL_01316	aroK	Shikimate kinase	E				0.531667	100	0.0661564
SC#1470	SXYL_01317	gcvT	Aminomethyltransferase	E	3.467	100	0.181907
SC#1471	SXYL_01318	gcvPA	Probable glycine dehydrogenase [decarboxylating] subunit 1	E	3.60714	77.7778	0.120515
SC#1472	SXYL_01319	gcvPB	Probable glycine dehydrogenase [decarboxylating] subunit 2	E	3.04333	90	0.363318
SC#1497	SXYL_01348		Peptidase T-like protein	E	1.58333	90	0.14239
SC#1522	SXYL_01373	ansA	L-asparaginase	E	1.815	66.6667	0.0728697
SC#1614	SXYL_01467		BCCT family transporter	E	0.5225	88.8889	0.0544453
SC#1645	SXYL_01497	trpA	Tryptophan synthase alpha chain	E	0.596	62.5	0.0260768	0.451667	75	0.0397073
SC#1646	SXYL_01498	trpB	Tryptophan synthase beta chain	E	0.55	20	0.0141421	0.37	70	0.0844591
SC#1648	SXYL_01500	trpC	Indole-3-glycerol phosphate synthase	E	0.554286	77.7778	0.0499524	0.352222	100	0.0454911
SC#1649	SXYL_01501	trpD	Anthranilate phosphoribosyltransferase	E	0.537143	70	0.095867	0.395	80	0.15194
SC#1650	SXYL_01502	trpG	Anthranilate synthase component II	E	0.541667	85.7143	0.0835264	0.448333	85.7143	0.134375
SC#1651	SXYL_01503	trpE	Anthranilate synthase component I	E	0.45625	88.8889	0.0539676	0.4	88.8889	0.130603
SC#1662	SXYL_01513	tyrA	Prephenate dehydrogenase	E				3.11	70	1.00558
SC#1685	SXYL_01535	opuD1	Glycine betaine transporter	E	0.52	70	0.0173205	0.531667	60	0.0545588
SC#1829	SXYL_01686	carB	Carbamoyl-phosphate synthase large chain	E	0.61	20	0.0141421	0.473333	90	0.0316228
SC#1830	SXYL_01687	carA	Carbamoyl-phosphate synthase small chain	E	0.6375	40	0.0206155	0.547143	70	0.0453557
SC#2044	SXYL_01931		Oligoendopeptidase F	E	1.74571	70	0.0442934
SC#2076	SXYL_01961	argG	Argininosuccinate synthase	E				1.64714	70	0.0763139
SC#2095	SXYL_01980	ampA	Cytosol aminopeptidase	E	1.88333	90	0.242642
SC#2136	SXYL_02022	aroD	3-dehydroquinate dehydratase	E	1.72625	100	0.140503
SC#2199	SXYL_02092		CHAP/ LysM domain protein	E				0.52375	80	0.0824513
SC#2391	SXYL_02281	spsB	Signal peptidase IB	E	0.43	85.7143	0.074027
SC#241	SXYL_02468		Putative arylamine N-acetyltransferase	E	2.01857	87.5	0.144963
SC#2431	SXYL_02321		Amino acid permease family protein	E	0.454444	90	0.0200693
SC#247	SXYL_02474	brnQ1	Branched-chain amino acid transport system II carrier protein	E	0.326667	90	0.025	0.505	60	0.0568331
SC#2479	SXYL_02370		Putative pyridoxal phosphate-dependent acyltransferase	E	2.075	80	0.159374
SC#2603	SXYL_00490	opuCC	Glycine betaine/carnitine/choline ABC transporter opuCC	E	0.251429	77.7778	0.0106904	1.83857	77.7778	0.143112
SC#2677	SXYL_00867	ilvA	L-threonine dehydratase biosynthetic IlvA	E	0.326667	85.7143	0.153058	0.306	71.4286	0.131833
SC#370	SXYL_02679		Putative amino acid transporter	E	0.532857	70	0.0488925	1.52	10
SC#488	SXYL_00012		Homoserine O-acetyltransferase	E	0.625	40	0.0208167	0.457143	70	0.0359232
SC#63	SXYL_00377	dapE	Probable succinyl-diaminopimelate desuccinylase	E	2.30857	77.7778	0.145078
SC#634	SXYL_00290	ureD	Urease accessory protein UreD	E	2.96556	90	0.771656
SC#635	SXYL_00291	ureG	Urease accessory protein UreG	E	3.018	71.4286	0.302771
SC#636	SXYL_00294	ureC	Urease subunit alpha	E	3.29	80	0.188907
SC#638	SXYL_00296	ureA	Urease gamma subunit	E	3.06333	100	0.057735
SC#674	SXYL_00163		Sodium:alanine symporter family protein	E				2.58333	100	0.555473
SC#738	SXYL_00238	rocD1	Ornithine aminotransferase 1	E	0.58875	80	0.0479397
SC#739	SXYL_00239	argC	N-acetyl-gamma-glutamyl-phosphate reductase	E	0.573333	90	0.0533854
SC#740	SXYL_00241	argB	Acetylglutamate kinase	E	0.59	66.6667	0.0596657
SC#762	SXYL_00292	ureF	Urease accessory protein UreF	E	2.74286	100	0.186433
SC#763	SXYL_00293	ureE	Urease accessory protein ureE	E	2.635	66.6667	0.117898
SC#781	SXYL_00488	opuCA	Glycine betaine/carnitine/choline ABC transporter	E	0.283333	90	0.0111803	1.635	60	0.0739594
SC#782	SXYL_00489	opuCB	ABC-type proline glycine betaine transport system permease component	E	0.265714	87.5	0.00534522	1.88	50	0.0627163
SC#784	SXYL_00491	opuCD	ABC-type proline glycine betaine transport system permease component	E	0.2675	100	0.0158114	1.95857	87.5	0.156783
SC#864	SXYL_00614	hutG	Formimidoylglutamase	E	1.85375	80	0.105551	1.50333	30	0.0550757
SC#915	SXYL_00663		Putative uncharacterized protein	E	0.8	100
SC#1024	SXYL_00794	deoD	Purine nucleoside phosphorylase DeoD-type	F	2.405	88.8889	0.238627	1.45	33.3333	0.02
SC#1033	SXYL_00803	coaW	Type II pantothenate kinase	F	1.60778	100	0.0294863
SC#1423	SXYL_01268	comEA	Competence protein ComEA	F	1.45667	85.7143	0.0838252
SC#1827	SXYL_01684	pyrE	Orotate phosphoribosyltransferase	F	0.572857	100	0.0269037	0.492857	100	0.0325137
SC#1952	SXYL_01831	mntH	Divalent metal cation transporter MntH	F	1.54286	70	0.0706433	2.28375	80	0.288292
SC#213	SXYL_02435	purR	Pur operon repressor	F	0.71	55.5556	0.0291548	1.525	66.6667	0.0889382
SC#2224	SXYL_02117	nrdF	Ribonucleoside-diphosphate reductase beta chain	F	1.662	50	0.0396232	3.72	80	0.395438
SC#2226	SXYL_02119	nrdI	Protein NrdI	F	1.635	80	0.0971253	3.0575	80	0.0403113
SC#226	SXYL_02450		Arginine/lysine/ornithine decarboxylase	F	0.7	75	0.0586515	1.4	12.5
SC#2411	SXYL_02301		Putative deoxyadenosine kinase	F	0.672857	100	0.0621059
SC#2587	SXYL_00149		Truncated anaerobic ribonucleoside-triphosphate reductase	F				0.33	100	0.0969536
SC#2588	SXYL_00150	nrdG	Anaerobic ribonucleotide reductase activating protein	F				0.302857	100	0.0515475
SC#286	SXYL_02520	guaB	Inosine-5 -monophosphate dehydrogenase	F				1.53222	100	0.0567401
SC#662	SXYL_00148		Truncated anaerobic ribonucleoside-triphosphate reductase	F				0.273	100	0.0711883
SC#111	SXYL_00426	fbp	Fructose-1,6-bisphosphatase	G	1.8	80	0.183147
SC#1341	SXYL_01179	gapA2	Glyceraldehyde-3-phosphate dehydrogenase 2	G				0.1675	80	0.0231455
SC#1500	SXYL_01351	malA	Alpha-D-1,4-glucosidase	G	1.89	70	0.136991
SC#1606	SXYL_01454		Xylose isomerase-like protein	G				0.47875	80	0.152731
SC#1668	SXYL_01518	rbsB	Ribose ABC transporter substrate-binding protein	G	2.2125	80	0.130357
SC#1669	SXYL_01519	rbsC	Ribose ABC transporter permease	G	2.268	100	0.0628579
SC#1671	SXYL_01521	rbsD	D-ribose pyranase	G	2.086	100	0.169204
SC#193	SXYL_02580		Gluconate permease	G	2.69889	90	0.401853	1.59	20	0.0282843
SC#2075	SXYL_01960	pgi	Glucose-6-phosphate isomerase	G	2.21	66.6667	0.256827
SC#2255	SXYL_02147	nagA	N-acetylglucosamine-6-phosphate deacetylase	G	1.55556	90	0.0964509
SC#2257	SXYL_02149	fruK	Tagatose-6-phosphate kinase	G	0.553333	90	0.0254951
SC#2365	SXYL_02255		Phosphotransferase system (PTS) maltose-specific enzyme IICB component	G	2.255	88.8889	0.231332
SC#2381	SXYL_02271	proP	Putative proline/betaine transporter	G	0.3325	80	0.0369362
SC#2451	SXYL_02343		2-keto-3-deoxygluconate kinase	G	0.704	50	0.031305	0.506667	90	0.0273861
SC#2595	SXYL_00253		PTS system, glucose-specific IIBC component	G	0.533333	90	0.0644205	0.61	30	0.03
SC#2742	SXYL_01542	tkt	Transketolase	G	1.88167	66.6667	0.0744088	1.52	22.2222	0.127279
SC#338	SXYL_02582		6-phosphogluconate dehydrogenase	G	1.97625	88.8889	0.0654517
SC#47	SXYL_00361	drp35	Lactonase drp35	G	2	100	0.18613
SC#510	SXYL_00039	iolJ	Fructose-bisphosphate aldolase, class II	G				1.94667	90	0.0374166
SC#560	SXYL_00101		Short chain dehydrogenase	G	2.86625	88.8889	0.621885
SC#627	SXYL_00278		PTS system, fructose-specific IIABC components	G	3.35444	90	0.293475
SC#723	SXYL_00221	fda	Fructose-bisphosphate aldolase class 1	G	2.45286	70	0.210849	1.635	20	0.0494975
SC#758	SXYL_00279	manA1	Mannose-6-phosphate isomerase, class I	G	3.3425	80	0.141295
SC#877	SXYL_00626		PTS system arbutin-like IIBC component	G	1.54143	70	0.102377
SC#926	SXYL_00674	galT	galactose-1-phosphate uridylyltransferase	G	0.697143	70	0.00755929	1.31	20	0.0141421
SC#1179	SXYL_01002	panDtransfer RNA-Leu	Aspartate 1-decarboxylase	H	0.515	100	0.0387298
SC#1245	SXYL_01084	metK	S-adenosylmethionine synthetase	H	0.453	100	0.0294581	0.379	100	0.0508702
SC#1304	SXYL_01140	serA	Phosphoglycerate dehydrogenase	H				0.501667	66.6667	0.0263944
SC#1312	SXYL_01149	thiI	Probable tRNA sulfurtransferase	H	0.652857	70	0.0534522
SC#164	SXYL_02414	folK	2-amino-4-hydroxy-6-hydroxymethyldihydropteridine pyrophosphokinase	H	1.40667	75	0.12897
SC#197	SXYL_02416	folP	Dihydropteroate synthase	H	1.72125	80	0.0850945
SC#1993	SXYL_01872	folD	Bifunctional protein FolD	H	2.38875	80	0.106427	1.44	10
SC#2510	SXYL_02402	pdxS	Pyridoxal biosynthesis lyase PdxS	H				2.41571	70	0.219913
SC#2824	SXYL_02415	folB	Dihydroneopterin aldolase	H	1.692	100	0.0396232	1.29	20
SC#401	SXYL_02609	bioB	Biotin synthetase	H				0.401429	70	0.0491354
SC#678	SXYL_00168	panB	3-methyl-2-oxobutanoate hydroxymethyltransferase"	H	1.675	80	0.150333	1.4	20	0.0848528
SC#933	SXYL_00680	moaB	Molybdenum cofactor biosynthesis protein B	H	1.62833	100	0.150919	1.28	16.6667
SC#935	SXYL_00682	moeA	Molybdopterin biosynthesis protein moeA	H	1.31	20	0.0282843	1.69	70	0.103118
SC#1161	SXYL_00958		Putative acyl-CoA thioester hydrolase	I	1.7	100	0.0341565
SC#1797	SXYL_01654	fabG	3-oxoacyl-[acyl-carrier protein] reductase	I	0.6675	44.4444	0.0377492	0.64875	88.8889	0.0415546
SC#1798	SXYL_01655	fabD	Malonyl CoA-acyl carrier protein transacylase	I	0.603333	100	0.0291548	0.66	55.5556	0.0509902
SC#1799	SXYL_01656	plsX	Phosphate acyltransferase	I	0.582222	90	0.0130171	0.645	60	0.0250998
SC#2022	SXYL_01905		Lipoate-protein ligase A family protein	I	1.93333	75	0.182501
SC#2384	SXYL_02274	vraB	Putative acetyl-CoA C-acetyltransferase vraB	I	0.665	20	0.0212132	0.57625	80	0.0238672
SC#2531	SXYL_01457		Oxidoreductase domain-containing protein	I				0.547143	70	0.0438613
SC#2532	SXYL_01456		Oxidoreductase domain-containing protein	I				0.45875	88.8889	0.0735697
SC#2592	SXYL_00215	cls1	Cardiolipin synthetase 1	I	0.432	100	0.0168655
SC#408	SXYL_02616		Acetate-CoA ligase	I	2.05556	90	0.176785	1.67	50	0.065192
SC#44	SXYL_00358	mvaS	3-hydroxy-3-methylglutaryl CoA synthase	I	1.8975	80	0.18305
SC#59	SXYL_00373		Uncharacterized protein	I	1.36	20		0.625	80	0.0310913
SC#62	SXYL_00376		Putative esterase	I	1.62857	70	0.159836	0.628	50	0.0589067
SC#71	SXYL_00385	ispD	2-C-methyl-D-erythritol 4-phosphate cytidylyltransferase	I	1.5375	88.8889	0.0658461	0.507778	100	0.0307318
SC#785	SXYL_00492	estA	Tributyrin esterase	I	0.5	77.7778	0.0818535	1.79	11.1111
SC#1348	SXYL_01186	infC	Translation initiation factor IF-3	J	0.498333	85.7143	0.0147196
SC#1447	SXYL_01291	glyQS	Glycine--tRNA ligase	J	0.55875	80	0.0823646
SC#1524	SXYL_01375	rpsA	30S ribosomal protein S1	J	1.61333	66.6667	0.0962635
SC#1724	SXYL_01574	miaA	tRNA dimethylallyltransferase	J	1.40333	75	0.0628225
SC#1765	SXYL_01616		Putative ribosomal protein	J	0.52	66.6667	0
SC#1781	SXYL_01633	trmFO	Methylenetetrahydrofolate--tRNA-(uracil-5-)-methyltransferase TrmFO	J	0.69	70	0.0152753
SC#2027	SXYL_01912	prfC	Peptide chain release factor 3	J				1.61857	77.7778	0.0897085
SC#209	SXYL_02429	rplY	50S ribosomal protein L25	J	0.501667	75	0.0407022
SC#2200	SXYL_02093	prfB	Truncated peptide chain release factor 2	J	1.54857	70	0.0524177
SC#2246	SXYL_02139	queC	7-cyano-7-deazaguanine synthase	J	0.453333	85.7143	0.0216025	0.475	85.7143	0.0164317
SC#2352	SXYL_02242	argS	Arginyl-tRNA synthetase	J	0.582857	77.7778	0.0095119
SC#2489	SXYL_02380	rplL	50S ribosomal protein L7/L12	J	0.53	75	0.01
SC#2492	SXYL_02383	rplK	50S ribosomal protein L11	J	0.511667	100	0.0248328
SC#2525	SXYL_01803	pheT	Phenylalanine--tRNA ligase beta subunit	J	0.597778	90	0.0164148	0.6575	80	0.0305894
SC#2655	SXYL_00704	rpsJ	30S ribosomal protein S10	J	0.566667	100	0.0152753
SC#2656	SXYL_00722	rpsE	30S ribosomal protein S5	J	0.535	85.7143	0.0216795
SC#2657	SXYL_00723	rpmD	50S ribosomal protein L30	J	0.515	100	0.0212132
SC#2658	SXYL_00729	rpsM	30S ribosomal protein S13	J	0.533333	75	0.0057735
SC#2659	SXYL_00732	rplQ	50S ribosomal protein L17	J	0.5525	100	0.00957427
SC#2660	SXYL_00737	rplM	50S ribosomal protein L13	J	0.56	66.6667	0.0216025
SC#2711	SXYL_01213	rplU	50S ribosomal protein L21	J	0.613333	100	0.0057735
SC#2751	SXYL_01627	tsf	Elongation factor Ts	J	0.643333	33.3333	0.0650641	0.59	88.8889	0.035051
SC#2752	SXYL_01628	rpsB	30S ribosomal protein S2	J	0.5125	88.8889	0.0433425	0.5075	88.8889	0.0175255
SC#2818	SXYL_02381	rplJ	50S ribosomal protein L10	J	0.531667	100	0.0132916
SC#327	SXYL_02569	rpsF	30S ribosomal protein S6	J	0.5625	100	0.0125831
SC#490	SXYL_00015	rplI	50S ribosomal protein L9	J	0.596667	75	0.0057735	1.61	25
SC#956	SXYL_00705	rplC	50S ribosomal protein L3	J	0.535714	87.5	0.0243975
SC#957	SXYL_00706	rplD	50S ribosomal protein L4	J	0.531111	100	0.0431406
SC#958	SXYL_00707	rplW	50S ribosomal protein L23	J	0.52	75	0.02
SC#959	SXYL_00708	rplB	50S ribosomal protein L2	J	0.485	100	0.0108012
SC#960	SXYL_00709	rpsS	30S ribosomal protein S19	J	0.523333	100	0.0057735
SC#961	SXYL_00710	rplV	50S ribosomal protein L22	J	0.523333	75	0.0404145
SC#962	SXYL_00711	rpsC	30S ribosomal protein S3	J	0.531429	87.5	0.0418045
SC#963	SXYL_00712	rplP	50S ribosomal protein L16	J	0.478	100	0.0130384
SC#964	SXYL_00713	rpmC	50S ribosomal protein L29	J	0.443333	100	0.0152753
SC#966	SXYL_00715	rplN	50S ribosomal protein L14	J	0.49	75	0.01
SC#967	SXYL_00716	rplX	50S ribosomal protein L24	J	0.453333	75	0.0288675
SC#968	SXYL_00717	rplE	50S ribosomal protein L5	J	0.446	71.4286	0.0167332
SC#970	SXYL_00719	rpsH	30S ribosomal protein S8	J	0.446667	100	0.0305505
SC#971	SXYL_00720	rplF	50S ribosomal protein L6	J	0.426	83.3333	0.0240832
SC#972	SXYL_00721	rplR	50S ribosomal protein L18	J	0.426667	75	0.0057735
SC#973	SXYL_00724	rplO	50S ribosomal protein L15	J	0.56	100	0.0374166
SC#977	SXYL_00728	rpmJ	50S ribosomal protein L36	J	0.53	100
SC#978	SXYL_00730	rpsK	30S ribosomal protein S11	J	0.5425	80	0.0206155
SC#984	SXYL_00736	truA	tRNA pseudouridine synthase A	J	0.487143	77.7778	0.0298408	1.35	11.1111
SC#1013	SXYL_00784	czrA	Zinc and cobalt transport repressor CzrA	K				2.12333	75	0.0832666
SC#1110	SXYL_00904		Transcriptional regulator, GntR family	K	0.6	66.6667	0.0424264
SC#1178	SXYL_00975		Peroxide-responsive repressor PerR	K	2.044	100	0.127004
SC#1194	SXYL_01018		Putative transcriptional regulator	K	0.64625	88.8889	0.0206588	1.48	11.1111
SC#1293	SXYL_01129	ccpA	Catabolite control protein A	K	1.78714	70	0.0926848	0.76	10
SC#1406	SXYL_01250	greA	Transcription elongation factor GreA	K				0.5125	66.6667	0.0403113
SC#1430	SXYL_01275	hrcA	Heat-inducible transcription repressor HrcA	K	0.667143	70	0.0515475
SC#1499	SXYL_01350	malR	HTH-type transcriptional regulator malR	K	2.03571	70	0.127914
SC#1519	SXYL_01370	recQ2	ATP-dependent DNA helicase RecQ	K	1.48857	77.7778	0.0872599
SC#1655	SXYL_01507		Transcriptional regulator, ArsR family	K				0.605	66.6667	0.0353553
SC#1672	SXYL_01522	rbsR	Ribose operon repressor	K	2.43111	90	0.142517
SC#1800	SXYL_01657	fapR	Transcription factor FapR	K	0.606	100	0.0230217	0.676667	60	0.023094
SC#1817	SXYL_01674		Putative acetyltransferase	K	1.42667	75	0.0744759
SC#1928	SXYL_01785		Phage repressor-like protein	K	0.615	66.6667	0.0353553
SC#2003	SXYL_01882		Putative transcriptional regulator	K	0.396667	66.6667	0.0355903	0.414	55.5556	0.0181659
SC#2005	SXYL_01884		UPF0039 protein	K	2.686	100	0.358929
SC#219	SXYL_02442	rsmI	Ribosomal RNA small subunit methyltransferase I	K	0.752857	70	0.0359232	1.26	10
SC#2301	SXYL_02192	graR	Response regulator protein graR	K	0.483333	75	0.0175119
SC#2364	SXYL_02254		RpiR family transcriptional regulator	K	1.65667	66.6667	0.155778
SC#2443	SXYL_02334		Transcriptional regulator, DeoR family	K				0.45	80	0.0526444
SC#2623	SXYL_00531		Acetyltransferase	K	2.02143	100	0.331634
SC#292	SXYL_02530		Perfringolysin O regulator protein	K	0.51125	80	0.0505505
SC#30	SXYL_00342		Uncharacterized membrane protein	K	0.353	100	0.13367	0.6	60	0.045607
SC#411	SXYL_02620		MarR family transcriptional regulator	K	1.4375	80	0.0492443	1.505	80	0.058023
SC#456	SXYL_02669		LysR-family transcriptional regulator	K	1.39714	77.7778	0.111313	1.45714	77.7778	0.0941124
SC#468	SXYL_02683		Transcriptional regulator, MerR family	K				1.55333	75	0.108934
SC#533	SXYL_00067	cobB	NAD-dependent protein deacetylase	K	1.655	88.8889	0.125471	1.56	77.7778	0.083666
SC#61	SXYL_00375		Putative acetyltransferase	K				0.51	100	0.0438178
SC#653	SXYL_00315		TetR family transcriptional regulator	K	1.65	71.4286	0.0519615
SC#694	SXYL_00186		Transcriptional regulator, PadR-like family	K	1.52667	60	0.051316	2.19	80	0.0948683
SC#695	SXYL_00188		Truncated NADH-dependent flavin oxidoreductase	K	1.415	50	0.0636396	1.62	75	0.111355
SC#79	SXYL_00393		Putative transcriptional regulator	K	1.72875	88.8889	0.121354	2.21444	100	0.0628711
SC#796	SXYL_00503		Putative acetyltransferase	K	2.062	71.4286	0.20969
SC#807	SXYL_00557		TetR family transcriptional regulator	K	0.675	80	0.0369685
SC#821	SXYL_00571		Putative GNAT-family acetyltransferase	K	2.554	100	0.302126	1.6875	80	0.0639661
SC#851	SXYL_00601		Transcriptional regulator, PadR family	K	0.646667	100	0.0723418
SC#943	SXYL_00690		MarR family transcriptional regulator	K	0.68	80	0.115758	1.33	20
SC#1145	SXYL_00942	dinB	DNA polymerase IV	L	1.74111	90	0.142692
SC#1146	SXYL_00943		Putative exonuclease	L	1.586	83.3333	0.0801873
SC#1400	SXYL_01244		Putative Holliday junction resolvase	L				0.6075	66.6667	0.0170783
SC#1455	SXYL_01299	nfo	Probable endonuclease 4	L	0.6	75	0.043359
SC#1546	SXYL_01397	nth	Endonuclease III	L	1.40833	85.7143	0.073598
SC#1554	SXYL_01406	rarD	RarD protein	L	0.625556	90	0.0350397
SC#1680	SXYL_01530	parE	DNA topoisomerase 4 subunit B	L				1.53333	66.6667	0.101915
SC#2506	SXYL_02398		Putative uncharacterized protein	L				2.576	71.4286	0.158682
SC#2518	SXYL_01796	uvrC	UvrABC system protein C	L	1.75778	100	0.210106	1.4475	44.4444	0.0359398
SC#2524	SXYL_01802	rnhC	Ribonuclease HIII	L	0.5925	80	0.0477344
SC#479	SXYL_00001	dnaA	Chromosomal replication initiator protein dnaA	L	0.73875	88.8889	0.0203101	1.77556	100	0.0924812
SC#483	SXYL_00006	gyrA	DNA gyrase subunit A	L	0.745	40	0.0129099	1.58143	70	0.0630948
SC#829	SXYL_00580		Putative transposase	L	0.77	100
SC#855	SXYL_00605		Putative 3-methyladenine DNA glycosylase	L				0.578571	77.7778	0.0809174
SC#954	SXYL_00701	topB	DNA topoisomerase III	L	0.69875	88.8889	0.0264237	1.40833	66.6667	0.0661564
SC#117	SXYL_00432		Membrane protein	M	0.395556	90	0.0519882
SC#1234	SXYL_01073		Putative membrane protein	M	0.5	66.6667	0.0270801	0.61	16.6667
SC#1255	SXYL_01094		Beta-N-acetylglucosamidase	M	0.6725	44.4444	0.0298608	0.50375	88.8889	0.0373927
SC#1273	SXYL_01111		Putative membrane protein involved in the export of teichoic acid	M	0.4975	80	0.0413176	0.635	20	0.0212132
SC#1360	SXYL_01200		Putative membrane protein	M	1.87375	80	0.185775
SC#1460	SXYL_01304	pbp3	Penicillin-binding protein 3	M				0.6675	80	0.0353553
SC#1658	SXYL_01509		Glycosyltransferase	M	0.435	80	0.117473	0.643333	30	0.0208167
SC#1836	SXYL_01693	lspA	Lipoprotein signal peptidase	M	0.534	83.3333	0.0114018
SC#2101	SXYL_01987	dltD	D-alanyl-lipoteichoic acid biosynthesis protein DltD	M	0.2375	100	0.0198206	0.67	37.5	0.0360555
SC#2102	SXYL_01988	dltC	D-alanine--poly(phosphoribitol) ligase subunit 2	M	0.233333	100	0.0057735
SC#2103	SXYL_01989	dltB	D-alanyl transfer protein DltB	M	0.252222	90	0.023863	0.685	20	0.0353553
SC#2104	SXYL_01990	dltA	D-alanine--poly(phosphoribitol) ligase subunit 1	M	0.276667	100	0.0287228	0.74	11.1111
SC#2675	SXYL_00856	alr1	Alanine racemase 1	M	1.38143	70	0.0459814
SC#2740	SXYL_01536	mscL	Large-conductance mechanosensitive channel	M	0.71	20		0.6575	80	0.0531507
SC#2749	SXYL_01622		Putative zinc metalloprotease	M	0.674286	77.7778	0.0427618
SC#2769	SXYL_01705	murD	UDP-N-acetylmuramoylalanine--D-glutamate ligase	M	0.68125	80	0.0379614	0.78	10
SC#369	SXYL_02673		Putative acyltransferase	M	0.714286	77.7778	0.0315474	1.4575	44.4444	0.0899537
SC#543	SXYL_00080		UPF0324 membrane protein	M				1.73333	90	0.336192
SC#551	SXYL_00090		Transporter, putative	M	0.536667	100	0.0295804	1.46	11.1111
SC#728	SXYL_00227	tagF	Teichoic acid biosynthesis protein F	M	0.31	66.6667	0.0282843
SC#73	SXYL_00387		Putative glycosyl glycerophosphate transferase involved in teichoic acid biosynthesis	M	1.40143	70	0.0552052	0.662857	70	0.0335233
SC#797	SXYL_00504		Membrane protein insertase, YidC/Oxa1 family	M	0.7275	80	0.0275379
SC#798	SXYL_00505		Membrane protein insertase, YidC/Oxa1 family	M	0.705	66.6667	0.0353553
SC#88	SXYL_00402	srtA	Sortase	M	0.567143	87.5	0.0281154	0.668333	75	0.0278687
SC#898	SXYL_00647		Glucosaminidase	M	0.63375	100	0.0226385
SC#1104	SXYL_00898	groS	10 kDa chaperonin	O	0.59	33.3333		1.995	66.6667	0.0212132
SC#1667	SXYL_01517	msrA1	Peptide methionine sulfoxide reductase MsrA 1	O	1.49	66.6667	0.0875595	0.7	16.6667
SC#1699	SXYL_01551	katB	Catalase B	O	2.34167	66.6667	0.123031
SC#1723	SXYL_01572	bsaA	Glutathione peroxidase	O	2.18	100	0.167332
SC#1738	SXYL_01588		Putative uncharacterized protein	O	0.575	66.6667	0.0494975	0.54	66.6667	0.0424264
SC#2190	SXYL_02083	trxB	Thioredoxin reductase	O	1.62556	90	0.0982486
SC#2504	SXYL_02396	clpC	ATP-dependent Clp protease ATP-binding subunit ClpC	O				2.10875	80	0.160307
SC#2640	SXYL_00548		Heat shock protein Hsp20	O	0.496667	75	0.0378594	1.995	50	0.106066
SC#273	SXYL_02505	katA	Catalase A	O	0.331429	77.7778	0.0855236	0.567143	77.7778	0.0834095
SC#2798	SXYL_02016		Putative thioredoxin	O	1.7925	100	0.0403113	0.64	50	0.0282843
SC#2825	SXYL_02418	hslO	33 kDa chaperonin	O	1.88222	90	0.134979
SC#295	SXYL_02533	katC	Catalase C	O	2.33	100	0.160347	1.685	20	0.0494975
SC#296	SXYL_02534	ahpC	Alkyl hydroperoxide reductase subunit C	O				1.95	75	0.0613188
SC#795	SXYL_00502	pcp	Pyrrolidone-carboxylate peptidase	O	1.725	75	0.225544
SC#820	SXYL_00570		Ferredoxin--NADP reductase	O	2.416	100	0.222671	1.90111	90	0.108564
SC#184	SXYL_02529	sdaAB1	L-serine dehydratase subunit beta	P	0.462222	100	0.0139443
SC#2036	SXYL_01923		Divalent cation transporter MgtE	P	0.704444	90	0.0278887
SC#2091	SXYL_01976	mnhG1	Na(+)/H(+) antiporter subunit G1	P				1.425	80	0.0331662
SC#2215	SXYL_02108		Uncharacterized protein	P	0.71	62.5	0.03937	0.578571	87.5	0.0254484
SC#2220	SXYL_02113	sstD	Lipoprotein SstD	P	2.45286	87.5	0.289351	3.76429	87.5	1.18886
SC#2221	SXYL_02114	sstC	Iron compound ABC transporter, ATP-binding protein SstC	P	2.458	100	0.196909	3.912	100	0.6166
SC#2222	SXYL_02115	sstB	Iron compound ABC transporter, permease protein SstB	P	3.10889	90	0.259251	5.34	90	0.580711
SC#2223	SXYL_02116	sstA	Iron compound ABC transporter, permease protein SstA	P	2.75222	90	0.675533	3.27889	90	1.01233
SC#2310	SXYL_02201	fhuG	ABC-type cobalamin/Fe3+-siderophores transport systems, permease components	P	2.18556	90	0.272815	1.78571	70	0.131003
SC#2311	SXYL_02202	fhuB	ABC-type cobalamin Fe3+-siderophores transport system permease component	P	2.6	100	0.105093	1.75714	70	0.100285
SC#2312	SXYL_02203	fhuC	ABC-type cobalamin Fe3+-siderophores transport system ATPase component	P	2.66667	90	0.112472
SC#2537	SXYL_00755	isdG	Heme-degrading monooxygenase	P	1.96	100	0.133915
SC#2539	SXYL_00753	htsC	Iron compound ABC transporter, permease protein	P	1.67571	77.7778	0.0667975	1.85	88.8889	0.184003
SC#2661	SXYL_00751	htsA	Iron compound ABC transporter, iron compound-binding protein	P	3.14222	90	0.527418	2.49	90	0.572495
SC#2662	SXYL_00752	htsB	Iron compound ABC transporter, permease protein	P	1.745	100	0.111081	2.04667	90	0.307449
SC#2839	SXYL_02646		Sulfite reductase (NADPH) flavoprotein alpha-component	P				3.07222	100	0.173622
SC#291	SXYL_02528	sdaAA1	L-serine dehydratase, iron-sulfur-dependent, alpha subunit	P	0.555714	70	0.0848247
SC#445	SXYL_02657		Magnesium transporter	P	1.56	40	0.0503322	2.48	80	0.231578
SC#466	SXYL_02681	fhuD2	Iron(3+)-hydroxamate-binding protein	P	2	66.6667	0.414198	1.81714	77.7778	0.427423
SC#76	SXYL_00390		ABC-type cobalt transport system permease component	P	1.32667	33.3333	0.0665833	1.53375	88.8889	0.111347
SC#886	SXYL_00635	phoB	Alkaline phosphatase III	P	0.81	11.1111		0.698571	77.7778	0.0384831
SC#919	SXYL_00667	fhuD1	Iron(3+)-hydroxamate-binding protein	P	2.29778	90	0.398427	1.77286	70	0.245609
SC#981	SXYL_00733	ecfA1	Energy-coupling factor transporter ATP-binding protein EcfA1	P	0.544444	90	0.0200693	1.30667	30	0.0503322
SC#982	SXYL_00734	ecfA2	Energy-coupling factor transporter ATP-binding protein EcfA2	P	0.523333	90	0.0122474	1.5	10
SC#983	SXYL_00735	ecfT	Energy-coupling factor transporter transmembrane protein EcfT	P	0.467778	90	0.00666667	1.49667	30	0.0450925
SC#994	SXYL_00747	sfaD	Siderophore biosynthesis protein, IucA/IucC family	P	2.35857	77.7778	0.361959	1.96833	66.6667	0.312437
SC#995	SXYL_00748	sfaA	Transporter SfaA	P	1.85889	90	0.396877	1.60714	70	0.231208
SC#996	SXYL_00749	sfaB	Siderophore biosynthesis protein, IucA/IucC family	P	1.695	80	0.087831	1.42	60	0.112428
SC#997	SXYL_00750	sfaC	amino acid racemase	P	1.46778	90	0.101953	1.34571	70	0.0427618
SC#1233	SXYL_01072	butA	Acetoin(diacetyl) reductase	Q	2.45556	90	0.135565
SC#1294	SXYL_01130	acuC	Acetoin utilization protein AcuC	Q	1.97667	90	0.161555
SC#1008	SXYL_00779		Putative ABC transporter ATP-binding protein	R	1.96444	100	0.131445
SC#107	SXYL_00422		Putative amidase related to nicotinamidase	R	1.43333	85.7143	0.0571548
SC#11	SXYL_00325	ldh3	D-lactate dehydrogenase	R				0.395	80	0.0728991
SC#1111	SXYL_00905		ABC transporter, ATP-binding protein	R	0.59	100	0.035
SC#1113	SXYL_00907		ABC transporter ATP-binding protein	R	0.695	100	0.0455217
SC#1126	SXYL_00919		Putative nicotinamidase	R				1.575	75	0.145568
SC#1139	SXYL_00935	putP2	Sodium/proline symporter 2	R	0.63	10		0.493333	90	0.0324037
SC#114	SXYL_00429		Putative permease of the major facilitator superfamily	R	2.51222	90	0.206566	0.173333	90	0.0141421
SC#12	SXYL_00326	copZ	Copper chaperone CopZ	R	1.715	100	0.0212132
SC#1246	SXYL_01086		Aldo keto reductase family protein	R	3.45714	77.7778	0.375709	1.395	44.4444	0.0412311
SC#1250	SXYL_01089	tal	Transaldolase	R	2.20286	77.7778	0.164389
SC#1263	SXYL_01101	putA	Proline dehydrogenase	R				0.43	90	0.0813941
SC#1280	SXYL_01118		Putative Zn-dependent hydrolase	R	1.62857	70	0.0900793
SC#131	SXYL_00445	gusA	Beta-glucuronidase	R				0.6425	80	0.0361544
SC#1310	SXYL_01146		GAF domain protein	R	2.256	100	0.30005
SC#132	SXYL_00446		Beta-N-acetylglucosaminidase/beta-glucosidase	R	1.86556	90	0.179799
SC#1322	SXYL_01159		Cytoplasmic copper homeostasis protein CutC	R	1.79	71.4286	0.115758
SC#1392	SXYL_01236		Putative oxidoreductase	R	2.54444	90	0.190598
SC#14	SXYL_00328		Sulfate permease	R	0.545714	70	0.0789213
SC#1408	SXYL_01252		Allophanate hydrolase subunit 2	R	2.65556	90	0.328333	0.494	50	0.0472229
SC#1418	SXYL_01263	nadD	Probable nicotinate-nucleotide adenylyltransferase	R	0.636	71.4286	0.00894427
SC#1456	SXYL_01300		Mn/Zn ABC transporter ATP-binding protein	R	0.703333	30	0.0351188	0.496667	90	0.0320156
SC#1457	SXYL_01301		Mn/Zn ABC transport system permease component	R	0.6925	40	0.0125831	0.56	80	0.0358569
SC#15	SXYL_00329		ABC-type antimicrobial peptide transport system ATPase component	R	0.6075	100	0.058493
SC#1505	SXYL_01356		Short chain dehydrogenase	R	1.42857	77.7778	0.0671884
SC#1550	SXYL_01400	recU	Holliday junction resolvase RecU	R	0.575714	87.5	0.0287849
SC#1585	SXYL_01435		Putative prophage antirepressor	R	0.521429	87.5	0.0328778	1.37	12.5
SC#1598	SXYL_01447		Phage like protein	R				0.396	83.3333	0.0403733
SC#1630	SXYL_01481		Aldo keto reductase family protein	R	1.90875	80	0.0782738
SC#1637	SXYL_01489		Oligoendopeptidase F	R	1.79111	90	0.130427
SC#1661	SXYL_01512		Putative phosphoglycerate dehydrogenase	R				2.54333	100	0.139642
SC#1663	SXYL_01514		Putative DNA-damage repair protein	R				3.82125	80	0.358108
SC#1670	SXYL_01520	rbsA	Ribose import ATP-binding protein RbsA	R	2.14714	70	0.175092
SC#1674	SXYL_01524	mprF	Phosphatidylglycerol lysyltransferase	R	0.676667	30	0.0152753	0.59	70	0.0424264
SC#1716	SXYL_01566		Organic hydroperoxide resistance protein-like 2	R	0.53	50	0.0264575	0.315	66.6667	0.0387298
SC#1722	SXYL_01571	hflX	GTPase HflX	R	1.49714	70	0.140797
SC#1725	SXYL_01575		Putative lysophospholipase	R	1.65125	80	0.170247
SC#1748	SXYL_01598	cinA	Putative competence-damage inducible protein	R	2.27375	80	0.142321
SC#1756	SXYL_01607		Ribonuclease J 2	R				0.69	70	0.0276887
SC#1767	SXYL_01618	nusA	Transcription elongation protein NusA	R	0.535714	77.7778	0.0355233
SC#1801	SXYL_01658		Zinc metalloprotease	R	0.542222	90	0.0307318
SC#1813	SXYL_01670	rlmN	Probable dual-specificity RNA methyltransferase RlmN	R	0.627143	77.7778	0.0138013
SC#1823	SXYL_01680		Fibronectin/fibrinogen binding protein	R	1.38	10		1.82625	80	0.0914858
SC#1837	SXYL_01694		Glyoxalase family protein	R	0.505	88.8889	0.0092582
SC#1842	SXYL_01698		Putative membrane protein	R				0.66	66.6667	0
SC#188	SXYL_02553		Putative Trk-type K+ transport system membrane component	R	1.49667	60	0.119304	1.695	80	0.118181
SC#1906	SXYL_01763		Putative uncharacterized protein	R	0.46	100	0.0424264
SC#1908	SXYL_01765		Uncharacterized phage related protein	R	0.53	66.6667	0.0282843
SC#1913	SXYL_01770		Uncharacterized phage protein	R	0.466667	100	0.0208167
SC#1914	SXYL_01771		Endodeoxyribonuclease RusA	R	0.442	100	0.0884308
SC#1917	SXYL_01774		Phage DnaC-like protein	R	0.398333	75	0.0719491
SC#1919	SXYL_01776		Putative phage protein	R	0.438333	75	0.0908662
SC#1920	SXYL_01777	ssb2	Single-stranded DNA-binding protein	R	0.493333	85.7143	0.0314113
SC#1922	SXYL_01779		Phage-related protein	R	0.406667	100	0.125831
SC#1923	SXYL_01780		Uncharacterized protein	R	0.405	66.6667	0.106066
SC#1924	SXYL_01781		Uncharacterized protein	R	0.64	100	0.0424264
SC#1926	SXYL_01783		Phage antirepressor protein	R	0.405714	77.7778	0.0399404
SC#1929	SXYL_01786		Uncharacterized protein	R	0.57	85.7143	0.0357771	1.425	28.5714	0.0353553
SC#1999	SXYL_01879		Inosine-uridine preferring nucleoside hydrolase	R	2.53	90	0.174929
SC#2055	SXYL_01942		Major facilitator superfamily permease	R	0.698333	75	0.0292689	0.74	12.5
SC#2096	SXYL_01982		HesB-like domain protein	R	1.75	80	0.0697615
SC#211	SXYL_02431	glmU	Bifunctional protein glmU	R	0.71	77.7778	0.0152753	0.766667	33.3333	0.0321455
SC#2127	SXYL_02013		Lipoprotein	R	0.66	66.6667	0.0326599	0.281667	100	0.164853
SC#2156	SXYL_02050	lytN	Probable cell-wall hydrolase LytN	R	1.35	66.6667	0.0439697
SC#2213	SXYL_02106		Putative glycerate kinase	R	1.78429	70	0.109065
SC#2247	SXYL_02140	queD	6-carboxy-5,6,7,8-tetrahydropterin synthase	R	0.42	100	0.01	0.478	100	0.0311448
SC#2248	SXYL_02141	queE	7-carboxy-7-deazaguanine synthase	R	0.42625	100	0.0302076	0.52	75	0.0672309
SC#2252	SXYL_02145		Aldo keto reductase family protein	R	2.86833	66.6667	0.416145
SC#2299	SXYL_02189		Inorganic phosphate transporter	R				0.475	100	0.038658
SC#2358	SXYL_02248		Aldo keto reductase family protein	R	1.85429	70	0.180172
SC#2361	SXYL_02251		Gfo/Idh/MocA family oxidoreductase	R	2.25125	80	0.181063
SC#2363	SXYL_02253		Gfo/Idh/MocA family oxidoreductase	R	2.13857	70	0.188806
SC#2386	SXYL_02276		Malate dehydrogenase	R	2.02167	66.6667	0.236256	2.07167	66.6667	0.113034
SC#2408	SXYL_02298	azo1	FMN-dependent NADPH-azoreductase	R				1.954	83.3333	0.0415933
SC#2409	SXYL_02299		HAD family hydrolase	R				2.168	100	0.114193
SC#2414	SXYL_02304		Putative phosphatase	R	1.60857	87.5	0.129284
SC#2418	SXYL_02308		Uncharacterized epimerase/dehydratase	R	1.67571	70	0.0907115
SC#2428	SXYL_02318		Putative alkylphosphonate uptake protein	R	1.68	66.6667	0.0707107
SC#2442	SXYL_02333		Putative permease of the major facilitator superfamily	R				0.27375	80	0.0292465
SC#2445	SXYL_02336		Putative ABC transporter ATP-binding protein	R	2.08667	90	0.219773
SC#2447	SXYL_02338	uxuA	Mannonate dehydratase	R				0.4925	88.8889	0.0148805
SC#2448	SXYL_02339	uxaC2	Glucuronate isomerase	R	1.1	20	0.452548	0.5425	80	0.046828
SC#2450	SXYL_02341		C4-dicarboxylate transport system permease small protein	R				0.5775	66.6667	0.0567891
SC#2452	SXYL_02344		2-dehydro-3-deoxyphosphogluconate aldolase	R	1.17	37.5	0.736139	0.456667	75	0.0175119
SC#2478	SXYL_02369		Putative kinase	R	1.9	83.3333	0.186279
SC#252	SXYL_02480		Short-chain dehydrogenase	R	1.913	100	0.239863
SC#2591	SXYL_00207	ppsA	Pyruvate phosphate dikinase	R				0.118571	70	0.0254484
SC#2596	SXYL_00280		Putative transcriptional regulator	R	3.32111	90	0.266291
SC#2599	SXYL_00352		Putative metal-dependent amidase	R	1.58	80	0.117595	1.502	50	0.0858487
SC#2608	SXYL_00516		Putative permease of the major facilitator superfamily	R	0.607143	70	0.0256348	0.6125	40	0.030957
SC#264	SXYL_02494		Uncharacterized protein	R				1.375	80	0.064365
SC#2647	SXYL_00572		Major facilitator superfamily protein	R	2.02556	90	0.151089
SC#2694	SXYL_01036		ABC transporter, ATP-binding subunit	R	0.692857	77.7778	0.0213809
SC#2724	SXYL_01324		Xaa-Pro dipeptidase	R	1.71778	90	0.094839
SC#278	SXYL_02511		Putative permease of the major facilitator superfamily	R	0.4375	80	0.0671353
SC#2784	SXYL_01874		Putative exported protein	R	1.66667	100	0.0873689
SC#2796	SXYL_02014		ABC transporter, permease protein	R	0.625	75	0.0225832	0.21875	100	0.0571808
SC#2797	SXYL_02015	metN2	Methionine import ATP-binding protein metN 2	R	0.654	55.5556	0.0279285	0.252222	100	0.0315348
SC#2813	SXYL_02337		D-mannonate oxidoreductase	R				0.5425	88.8889	0.0357571
SC#2834	SXYL_02605		Putative permease protein	R	0.614286	70	0.020702
SC#2840	SXYL_02658		Metal cation ABC transporter	R				2.28714	87.5	0.344612
SC#311	SXYL_02552		Putative Trk-type K+ transport system membrane component	R	1.60714	70	0.210295	1.616	50	0.112383
SC#318	SXYL_02560		Putative extracellular amidase	R	1.79143	77.7778	0.0656832
SC#322	SXYL_02564		Thioesterase	R	0.403333	85.7143	0.0258199	1.58	71.4286	0.0578792
SC#323	SXYL_02565		4 -phosphopantetheinyl transferase superfamily protein	R	0.414286	100	0.061062	1.66333	85.7143	0.084538
SC#337	SXYL_02581		Putative xylose isomerase	R	1.95667	75	0.13471
SC#340	SXYL_02583		NADP-dependent alcohol dehydrogenase	R	3.258	100	0.332526	1.976	50	0.115239
SC#379	SXYL_00038	iolG	Myo-inositol 2-dehydrogenase	R				1.91333	90	0.0722842
SC#412	SXYL_02621	maoC	Possible acyl dehydratase MaoC	R	1.47	75	0.02	1.8425	100	0.0340343
SC#448	SXYL_02659	mtsC	Metal ion ABC transporter, permease protein	R				2.805	80	0.11723
SC#449	SXYL_02660		Putative manganese transport system ATP-binding protein MntA	R				2.19778	90	0.417576
SC#455	SXYL_02668		HAD family hydrolase	R	2.02	100	0.232755
SC#465	SXYL_02680		Aldo keto reductase family protein	R	1.41667	33.3333	0.064291	1.945	88.8889	0.127167
SC#509	SXYL_00037		Sodium:solute symporter family protein	R				1.926	100	0.0472229
SC#511	SXYL_00040	iolK	4-oxalocrotonate tautomerase homolog	R				1.6375	80	0.218842
SC#513	SXYL_00042	dltE	Oxidoreductase DltE	R	2.37	87.5	0.397115	2.42286	87.5	0.33205
SC#532	SXYL_00066		Putative symporter	R				1.6575	80	0.130903
SC#56	SXYL_00370		Putative acetyltransferase	R	1.97	75	0.137695
SC#581	SXYL_00128		ABC transporter, ATP-binding subunit	R	1.56	88.8889	0.0855236	1.575	66.6667	0.0742294
SC#584	SXYL_00131	padA	Phenolic acid decarboxylase	R	0.406	83.3333	0.0270185	7.79	83.3333	0.734268
SC#593	SXYL_00164		Membrane protein	R	1.39333	85.7143	0.0821381	1.36333	42.8571	0.0493288
SC#646	SXYL_00308		HAD family hydrolase	R	1.43286	77.7778	0.130603	0.742	55.5556	0.0083666
SC#658	SXYL_00142		Putative sugar kinase	R	1.66286	70	0.0722759	1.59857	70	0.0433699
SC#666	SXYL_00153		Putative FMN reductase	R				1.815	85.7143	0.252012
SC#667	SXYL_00154		Putative oxidoreductase	R				1.78167	66.6667	0.146344
SC#671	SXYL_00160		Transporter LysE family	R	0.49	12.5		0.38625	100	0.0982617
SC#693	SXYL_00185	ipdC	Putative indole-3-pyruvate decarboxylase	R	1.53333	90	0.145172
SC#696	SXYL_00189		Truncated NADH-dependent flavin oxidoreductase	R	1.76889	100	0.101297	1.66875	88.8889	0.0559177
SC#708	SXYL_00203	kdgT	2-keto-3-deoxygluconate permease	R	1.63333	30	0.0960902	0.544286	70	0.0502849
SC#709	SXYL_00204		Glycerate kinase	R	1.83875	88.8889	0.169911	0.502	55.5556	0.0303315
SC#717	SXYL_00214		MFS superfamily transporter	R	0.41375	80	0.0778162
SC#72	SXYL_00386		Putative zinc-binding dehydrogenase	R	1.4975	40	0.0780491	0.571429	70	0.0219306
SC#731	SXYL_00231		Putative inosine-uridine preferring nucleoside hydrolase	R	0.697143	77.7778	0.0485504
SC#742	SXYL_00243		Putative FMN reductase NADPH-dependent	R	3.3275	100	0.630164
SC#745	SXYL_00247		Transcriptional regulator, IclR family	R	0.662	71.4286	0.0349285
SC#747	SXYL_00249		Putative sorbitol dehydrogenase	R				1.77143	70	0.0691444
SC#748	SXYL_00251		Putative permease of the major facilitator superfamily	R	2.23	90	0.203408
SC#757	SXYL_00275		Lipoprotein	R	0.543333	100	0.0738241	0.397778	100	0.0573973
SC#769	SXYL_00476		Glutamate synthase	R				1.72143	70	0.0357904
SC#779	SXYL_00486	lcdH	L-carnitine dehydrogenase	R	0.065	80	0.0092582	2.2275	40	0.111467
SC#790	SXYL_00497		Putative permease of the major facilitator superfamily	R	0.484444	90	0.0888976
SC#80	SXYL_00394		Putative permease of the major facilitator superfamily	R				2.20714	70	0.143145
SC#81	SXYL_00395		Putative sugar kinase	R				2.03625	80	0.172041
SC#810	SXYL_00560		Putative oxidoreductase	R	3.40429	77.7778	0.481001
SC#82	SXYL_00396		Sorbitol dehydrogenase, putative	R				1.89857	70	0.18721
SC#834	SXYL_00585	hrtB	Putative hemin transport system permease protein hrtB	R	0.474	100	0.149978	0.66	10
SC#835	SXYL_00586	hrtA	Putative hemin import ATP-binding protein hrtA	R	0.565	66.6667	0.0609098
SC#842	SXYL_00592		Uncharacterized protein	R	0.453333	75	0.0432049	0.655	25	0.0353553
SC#843	SXYL_00593		Putative permease of the major facilitator superfamily	R	0.483333	90	0.0975961	0.695714	70	0.0550325
SC#87	SXYL_00401		Putative acetyltransferase	R	1.945	100	0.173753	1.64667	100	0.141374
SC#9	SXYL_00323	isaA	Probable transglycosylase IsaA	R				0.5075	88.8889	0.0183225
SC#900	SXYL_00649		D-isomer specific 2-hydroxyacid dehydrogenase	R	2.082	100	0.126386
SC#901	SXYL_00650		Multidrug resistance protein SMR	R				1.645	100	0.239513
SC#902	SXYL_00651		Multidrug resistance protein SMR	R				1.5575	100	0.369899
SC#91	SXYL_00405		Putative ROK family protein	R	2.34429	70	0.318374
SC#93	SXYL_00407		Sodium:solute symporter family protein	R				0.511429	77.7778	0.0226779
SC#94	SXYL_00408		Putative NADPH-quinone reductase	R	2.748	71.4286	0.245906	0.72	14.2857
SC#95	SXYL_00409		HAD family hydrolase	R	1.727	100	0.23991
SC#97	SXYL_00411		Putative glyoxalase bleomycin resistance protein	R	1.74222	90	0.113223	1.96333	90	0.23859
SC#987	SXYL_00740		Putative oxidoreductase	R	1.65571	77.7778	0.294893
SC#988	SXYL_00741		NADP-dependent oxidoreductase-like protein	R	3	70	0.31686
SC#989	SXYL_00742		Putative zinc-binding dehydrogenase	R	2.70125	80	0.138609
SC#1001	SXYL_00771		Putative uncharacterized protein	S	0.632857	77.7778	0.0488925
SC#1006	SXYL_00777	glmS	Glutamine--fructose-6-phosphate aminotransferase [isomerizing]	S	1.34	20	0.0141421	0.465556	90	0.0206828
SC#1007	SXYL_00778		Putative uncharacterized protein	S	1.848	100	0.0697854
SC#1014	SXYL_00785		NAD-dependent epimerase/dehydratase	S	2.89143	87.5	0.0477593	1.77	50	0.00816497
SC#1108	SXYL_00902		Putative uncharacterized protein	S				1.77	100
SC#1112	SXYL_00906		Putative membrane protein	S	0.604	83.3333	0.0343511
SC#1116	SXYL_00910		Putative uncharacterized protein	S	0.745	66.6667	0.0191485
SC#1117	SXYL_00911		Putative membrane protein	S				0.73	66.6667	0.0258199
SC#1123	SXYL_00916		Putative uncharacterized protein	S	1.86556	90	0.140456
SC#115	SXYL_00430		Uncharacterized protein	S	2.40333	75	0.100167	0.29	25
SC#1184	SXYL_01008		Putative tRNA (cytidine(34)-2 -O)-methyltransferase	S	0.5975	66.6667	0.0442531
SC#1186	SXYL_01010		Putative membrane protein	S				0.67	100	0.0282843
SC#1212	SXYL_01042	transfer RNA-Met	Putative esterase	S	1.505	85.7143	0.0723187
SC#1238	SXYL_01077		Putative membrane protein	S				0.355714	100	0.104699
SC#133	SXYL_00447		Glucuronate isomerase	S	1.90875	88.8889	0.165567
SC#1347	SXYL_01185		Putative uncharacterized protein	S	0.435	100	0.0636396
SC#1407	SXYL_01251		Allophanate hydrolase subunit 1	S	2.98714	87.5	0.148067
SC#1411	SXYL_01255		UPF0271 protein	S	1.90833	60	0.0487511	0.46	80	0.020702
SC#1412	SXYL_01256		Putative divalent metal ion transporter	S	2.16333	90	0.133697	0.5	30	0.0264575
SC#1420	SXYL_01265	rsfS	Ribosomal silencing factor RsfS	S	0.693333	75	0.0251661
SC#1422	SXYL_01267		Putative uncharacterized protein	S	1.55	100
SC#1453	SXYL_01297		Putative GTP cyclohydrolase 1 type 2	S	0.645556	90	0.0397213
SC#1465	SXYL_01309		Putative uncharacterized protein	S	1.4	25		1.5075	100	0.0830161
SC#1536	SXYL_01387		Putative uncharacterized protein	S	0.628	83.3333	0.0216795
SC#1537	SXYL_01388		Putative membrane protein	S	0.592	71.4286	0.0130384
SC#1547	SXYL_01398		Putative uncharacterized protein	S	1.56333	100	0.100664
SC#1553	SXYL_01405		Putative N6-adenine-specific DNA methylase	S	0.562	100	0.0373571
SC#1618	SXYL_01471		Putative uncharacterized protein	S	1.905	100	0.0777817	1.63	50
SC#162	SXYL_00475		Uncharacterized protein	S	1.8575	80	0.0499166
SC#1654	SXYL_01506		Putative membrane protein	S				0.35	66.6667	0.0282843
SC#1673	SXYL_01523		Putative uncharacterized protein	S	1.4725	100	0.105
SC#1675	SXYL_01525		Putative permease	S	0.7	60	0.0469042	0.60625	80	0.0680205
SC#1691	SXYL_01543		UPF0291 protein	S				2.8	100
SC#1692	SXYL_01544		Putative uncharacterized protein	S				2.39	66.6667	0.240416
SC#1735	SXYL_01585		Uncharacterized protein	S	0.59	75	0.01
SC#1737	SXYL_01587		Putative uncharacterized protein	S				0.516667	100	0.0305505
SC#1740	SXYL_01590		Uncharacterized protein	S	0.654286	87.5	0.0574042
SC#1741	SXYL_01591		Phage-related protein	S	0.571667	75	0.0725029
SC#1763	SXYL_01614		Uncharacterized protein	S	0.382222	100	0.101091
SC#1766	SXYL_01617		Uncharacterized protein	S	0.54	66.6667	0.0141421
SC#1818	SXYL_01675		Putative uncharacterized protein	S	1.255	100	0.0353553
SC#1825	SXYL_01682		Putative membrane protein	S	0.65375	80	0.0244584
SC#1857	SXYL_01719		Putative uncharacterized protein	S	0.65	100	0.0424264
SC#186	SXYL_02541		Membrane protein	S				0.301111	90	0.0153659
SC#1866	SXYL_01725		Putative uncharacterized protein	S	0.603333	100	0.0305505
SC#1867	SXYL_01726		Uncharacterized protein	S	0.5975	80	0.0330404
SC#1939	SXYL_01818		Putative membrane protein	S				0.544	83.3333	0.0230217
SC#1950	SXYL_01829		UPF0637 protein	S	2.11	100	0.313943
SC#1951	SXYL_01830		Putative membrane protein	S	1.784	71.4286	0.0723187
SC#1972	SXYL_01851		Glutaredoxin	S	2.075	100	0.0353553
SC#2004	SXYL_01883		Putative uncharacterized protein	S				0.61	80	0.0141421
SC#2017	SXYL_01898		Uncharacterized protein	S	0.57	80	0.0408248	0.58	80	0.0725718
SC#2041	SXYL_01928		Adenylate cyclase family protein	S	1.905	100	0.0943928	1.668	83.3333	0.0664831
SC#2043	SXYL_01930		UPF0413 protein	S	1.80286	77.7778	0.171437
SC#2062	SXYL_01948		Putative uncharacterized protein	S	2.02667	75	0.40501
SC#2105	SXYL_01991		Putative uncharacterized protein	S	0.28	100		0.71	100
SC#2145	SXYL_02039		Putative uncharacterized protein	S	2	100
SC#2180	SXYL_02072		Putative uncharacterized protein	S	1.62333	100	0.0986577
SC#2183	SXYL_02075		Putative uncharacterized protein	S	0.57	50		0.48	100	0
SC#2184	SXYL_02076		Epimerase family protein	S	1.65875	80	0.117527	1.475	20	0.00707107
SC#221	SXYL_02444		Putative methyltransferase	S	0.646667	66.6667	0.0450185
SC#2219	SXYL_02112		Uncharacterized protein	S	1.77	100	0.0984886
SC#227	SXYL_02452		Nucleoid-associated protein	S	1.67	100		1.45	100
SC#2302	SXYL_02193		Uncharacterized protein	S	0.464444	90	0.0260342
SC#2338	SXYL_02228		Uncharacterized protein	S	0.705	100	0.0494975
SC#2339	SXYL_02229		Uncharacterized protein	S	0.736667	100	0.0288675
SC#2357	SXYL_02247		NAD(P)H-dependent oxidoreductase	S	1.68833	85.7143	0.0624233
SC#2392	SXYL_02282		Uncharacterized protein	S	0.36	100	0.0424264
SC#2405	SXYL_02295	folE2	GTP cyclohydrolase FolE2	S				1.76143	70	0.0971989
SC#2422	SXYL_02312		FMN-dependent oxidoreductase, nitrilotriacetate monooxygenase family	S	1.86889	90	0.253152
SC#2429	SXYL_02319		Putative uncharacterized protein	S	0.8	100
SC#2439	SXYL_02330		Uncharacterized protein	S				0.5875	66.6667	0.0585235
SC#2449	SXYL_02340		C4-dicarboxylate transport system permease large protein	S				0.517778	90	0.0299073
SC#2459	SXYL_02350		Putative uncharacterized protein	S				0.49	100
SC#248	SXYL_02475		Uncharacterized protein	S	1.87333	75	0.0757188
SC#2488	SXYL_02379		Methyltransferase small domain protein	S	0.5325	66.6667	0.0754431
SC#251	SXYL_02478		Uncharacterized protein	S	1.23	33.3333		1.415	66.6667	0.0494975
SC#2536	SXYL_00756		Putative uncharacterized protein	S				0.3	66.6667	0.0424264
SC#2569	SXYL_02034		Uncharacterized protein	S	1.50667	100	0.0472582
SC#2573	SXYL_01896		Uncharacterized protein	S	1.585	100	0.00707107
SC#2600	SXYL_00412		Putative uncharacterized protein	S	1.384	100	0.0723187
SC#2613	SXYL_00521		Putative lipid-binding protein YceI-like	S	1.59167	85.7143	0.116175
SC#2643	SXYL_00551		Putative uncharacterized protein	S				0.363333	75	0.023094
SC#2644	SXYL_00552		Putative uncharacterized protein	S	2.14667	75	0.38527
SC#2674	SXYL_00854		Putative membrane protein	S	0.715	80	0.03	1.33	80	0.0391578
SC#2678	SXYL_00876		Uncharacterized protein	S	0.7225	80	0.005	1.335	40	0.0777817
SC#2698	SXYL_01085		Putative uncharacterized protein	S	0.442857	77.7778	0.0573627	0.407143	77.7778	0.0805635
SC#2712	SXYL_01214		Putative uncharacterized protein	S	0.62	75	0
SC#2717	SXYL_01264		HAD family hydrolase	S	0.654	71.4286	0.0230217
SC#2719	SXYL_01283		UPF0365 protein	S	0.551111	90	0.0226078	0.63625	80	0.0377728
SC#2721	SXYL_01296		Putative tRNA methyltransferase	S	0.638333	85.7143	0.0738693
SC#2730	SXYL_01455		Xylose isomerase domain-containing protein	S				0.406667	75	0.0893682
SC#2731	SXYL_01465		Uncharacterized protein	S	0.6675	80	0.0249285	1.45667	30	0.0416333
SC#274	SXYL_02506		Uncharacterized protein	S	0.288	100	0.147547	0.512	100	0.0944458
SC#2775	SXYL_01772		Putative uncharacterized protein	S	0.483333	100	0.080829
SC#2780	SXYL_01808		Putative uncharacterized protein	S	0.5975	66.6667	0.005
SC#2814	SXYL_02342		C4-dicarboxylate transport system substrate-binding protein	S				0.53	100	0.024037
SC#2830	SXYL_02524		Uncharacterized protein	S				1.5	88.8889	0.069282
SC#2832	SXYL_02566		Non-ribosomal peptide synthetase	S	0.475	80	0.0358569	1.87143	70	0.144156
SC#300	SXYL_02539		Uncharacterized protein	S	0.64	66.6667	0.0141421
SC#309	SXYL_02550		Uncharacterized protein	S	1.5375	80	0.196023
SC#364	SXYL_02647		Uncharacterized protein	S				2.817	100	0.433412
SC#502	SXYL_00029		Possible abortive infection phage resistance protein	S	0.588333	75	0.0962116	1.37	12.5
SC#503	SXYL_00030		Putative uncharacterized protein	S	0.695	100	0.106066
SC#553	SXYL_00092		Uncharacterized protein	S	1.75875	80	0.113822	1.4375	80	0.056252
SC#558	SXYL_00098		Uncharacterized protein	S				0.455	100	0.0919239
SC#564	SXYL_00105		Ethanolamine utilization protein EutH	S				2.96143	70	0.18179
SC#598	SXYL_00193		Uncharacterized protein	S	1.36	11.1111		1.71667	66.6667	0.0852447
SC#606	SXYL_00240	argJ	Arginine biosynthesis bifunctional protein ArgJ	S	0.534286	70	0.0506153
SC#633	SXYL_00289		Uncharacterized protein	S	1.29	100
SC#686	SXYL_00177		Uncharacterized protein	S				1.59	66.6667	0.0282843
SC#699	SXYL_00192		Uncharacterized protein	S	1.448	55.5556	0.0216795	1.63143	77.7778	0.10777
SC#703	SXYL_00197		Uncharacterized protein	S	0.613333	75	0.0351188
SC#707	SXYL_00202		Uncharacterized protein	S				0.565714	70	0.0181265
SC#711	SXYL_00208		Putative pyruvate, phosphate dikinase regulatory protein	S				0.106667	75	0.010328
SC#712	SXYL_00209		Glyoxalase family protein	S				0.234	100	0.107145
SC#75	SXYL_00389		Uncharacterized protein	S	1.62571	87.5	0.32817	1.485	75	0.0281069
SC#759	SXYL_00281		Membrane protein	S	1.548	100	0.205475
SC#778	SXYL_00485		Uncharacterized protein	S	0.11125	88.8889	0.117405	2.2175	44.4444	0.218842
SC#780	SXYL_00487		Uncharacterized protein	S	0.086	100	0.0270185	2.21	60	0.043589
SC#794	SXYL_00501		Membrane protein	S	1.56125	80	0.0274838
SC#802	SXYL_00509		Uncharacterized protein	S	2.086	100	0.27291
SC#824	SXYL_00575		Uncharacterized lipoprotein	S				0.525714	70	0.0427618
SC#852	SXYL_00602		Membrane protein	S	0.592857	87.5	0.0631702
SC#853	SXYL_00603		Uncharacterized protein	S	0.535	80	0.0719126
SC#856	SXYL_00606		Uncharacterized protein	S	0.434286	87.5	0.0718464	0.496667	75	0.0755425
SC#881	SXYL_00630		Membrane protein	S	1.315	66.6667	0.0212132
SC#883	SXYL_00632		Membrane protein	S	0.713333	75	0.023094	0.72	25
SC#1811	SXYL_01668		Putative serine/threonine protein kinase	T	0.503333	66.6667	0.037238	0.8	11.1111
SC#1660	SXYL_01511		Peptidase, M42 family	U				1.6825	80	0.129256
SC#974	SXYL_00725	secY	Preprotein translocase subunit secY	U	0.58875	80	0.0442194
